# Supplementary material for: RGS4 RNA Secondary Structure Mediates Staufen2 RNP Assembly in Neurons
Source: Int J Mol Sci. 2021 Dec 1;22(23):13021. doi: 10.3390/ijms222313021 (PMC8657808; doi:10.3390/ijms222313021)
Supplement: Supplementary file 1 [file ijms-22-13021-s001.zip]

Archive with 1 entries (1 files):
- ijms-1447368-supplementary.pdf
